# Supplementary material for: Patulin Stimulates Progenitor Leydig Cell Proliferation but Delays Its Differentiation in Male Rats during Prepuberty
Source: Toxins (Basel). 2023 Sep 20;15(9):581. doi: 10.3390/toxins15090581 (PMC10538017; doi:10.3390/toxins15090581)
Supplement: Supplementary file 1 [file toxins-15-00581-s001.zip]

Archive with 1 entries (1 files):
- toxins-2581822-supplementary.pdf
